# Supplementary material for: Intramedullary Nailing vs. Plate Fixation for Trochanteric Femoral Fractures: A Systematic Review and Meta-Analysis of Randomized Trials
Source: J Clin Med. 2025 Aug 4;14(15):5492. doi: 10.3390/jcm14155492 (PMC12347882; doi:10.3390/jcm14155492)
Supplement: Supplementary file 1 [file jcm-14-05492-s001.zip]

Archive with 11 entries (11 files):
- Figure S1.tif
- Figure S10.tiff
- Figure S2.tiff
- Figure S3.tif
- Figure S4.tif
- Figure S5.tiff
- Figure S6.tif
- Figure S7.tif
- Figure S8.tif
- Figure S9.tif
- Table S1.docx
